# Supplementary material for: Chromosome-level genome assembly of the medicinal insect Blaps rhynchopetera using Nanopore and Hi-C technologies
Source: DNA Res. 2024 Sep 9;31(6):dsae027. doi: 10.1093/dnares/dsae027 (PMC11555684; doi:10.1093/dnares/dsae027)
Supplement: dsae027_suppl_Supplementary_Tables [file dsae027_suppl_supplementary_tables.xlsx]

## Sheet: Table S1
Table S1. Results of K-mer=19 analysis data
K-mer	Total number of K-mer	Depth of sequencing	Genome Size (Mb)	Heterozygous ratio(%)	Duplication ratio(%)
19	78138109701	241.36	431	1.94	45.41

## Sheet: Table S2
Table S2. NT database result of the match
Species	Family	Kingdom	Reads	Percentage (%)
Pyrochroa serraticornis	Pyrochroidae	Metazoa	540	31.18
Tribolium castaneum	Tenebrionidae	Metazoa	422	24.36
Blaps rhynchoptera	Tenebrionidae	Metazoa	61	3.52
Rhagonycha fulva	Cantharidae	Metazoa	31	1.79
tenebrio	Tenebrionidae	Metazoa	21	1.21
Tenebrio molitor	Tenebrionidae	Metazoa	20	1.15
Coccinella septempunctata	Coccinellidae	Metazoa	19	1.1
Parapolybia varia	Vespidae	Metazoa	18	1.04
gnaptor	Tenebrionidae	Metazoa	14	0.81
Onthophagus taurus	Scarabaeidae	Metazoa	12	0.69
Anoplophora glabripennis	Cerambycidae	Metazoa	12	0.69
Blaps gigas	Tenebrionidae	Metazoa	10	0.58
gonocephalum	Tenebrionidae	Metazoa	10	0.58
cteniopus	Tenebrionidae	Metazoa	9	0.52
Aethina tumida	Nitidulidae	Metazoa	8	0.46
Zophobas atratus	Tenebrionidae	Metazoa	7	0.4
Harmonia axyridis	Coccinellidae	Metazoa	7	0.4
Blaptogonia zhentanga	Tenebrionidae	Metazoa	7	0.4
Blaps nitens	Tenebrionidae	Metazoa	6	0.35
Agrilus planipennis	Buprestidae	Metazoa	6	0.35

## Sheet: Table S3
Table S3. Statistics of chromosomal length
Chromosome	Length(bp)	Contig number
chr1	26494600	4
chr2	26486056	2
chr3	25539254	8
chr4	25004873	7
chr5	24854843	5
chr6	23642282	5
chr7	22693459	7
chr8	22033018	4
chr9	20204895	3
chr10	18816962	2
chr11	16467356	3
chr12	15578319	3
chr13	15337700	3
chr14	13874281	1
chr15	13507433	3
chr16	13380283	5
chr17	12656697	1
chr18	11683957	5
chr19	8246230	1
chr20	7665571	5
chrUnn	15071753	59

## Sheet: Table S4
Table S4. Statistics of repeating sequences
	TE protiens		De novo + repbase		Combined TEs
Type	Length (Bp)	In genome(%)	Length (Bp)	In genome(%)	Length (Bp)	In genome(%)
DNA	10813919	2.85	38713548	10.21	40869886	10.78
LINE	15612087	4.12	29361183	7.74	33142978	8.74
SINE	0	0	5232	0	5232	0
LTR	4044879	1.07	10214523	2.69	11312843	2.98
LTR-Gypsy	2143672	0.57	5678471	1.5	5928217	1.56
LTR-Copia	735919	0.19	1359652	0.36	1444206	0.38
Satellite	0	0	196064	0.05	196064	0.05
Simple_repeat	0	0	55152	0.01	55152	0.01
Other	0	0	1279	0	1279	0
Unknown	13676	0	123239303	32.5	123252979	32.5
Total	30464116	8.03	196051361	51.7	212929870	56.15

## Sheet: Table S5
Table S5 Statistical results of functional annotation of protein-coding genes
Database	Number	Proportion (% )
KEGG	4371	0.163
KEGG Pathway	3381	0.126
Nr	16680	0.6218
Uniprot	15746	0.587
GO	11432	0.4262
Pfam	10699	0.3989
Interpro	16933	0.6313

## Sheet: Table S6
Table S6 Statistical results of ncRNA
Category	Type	Number	Total length (bp)
miRNA		51	4111
tRNA		404	30227
rRNA		292	102684
	18S	143	81729
	28S	43	6133
	5.8S	57	8933
	5S	49	5889
snRNA		90	13115
	CD-box	22	3254
	HACA-box	4	480
	splicing	63	9252
	scaRNA	1	129

## Sheet: Table S7
Table S7 Statistics of gene family clustering results
Species	Genes number	Family number	Unique families	Average genes per family
B.rynchopetera	26824	17865	8040	1.5
C.formosanus	12979	10144	2703	1.28
D.virgifera	19526	10691	1334	1.83
A.grandis	13112	9824	701	1.33
P.pyralis	20647	11186	1784	1.85
H.oblita	19334	9145	1862	2.11
C.septempunctata	14769	10223	1030	1.44
T.madens	12167	9926	80	1.23
T.molitor	21416	14083	3736	1.52
T.castaneum	12876	10145	190	1.27
B.mori	13880	10238	1858	1.36
D.melanogaster	13985	10565	2711	1.32

## Sheet: Table S8
Table S8 GO enrichment results of B. rhynchopetera positive selection genes
ID	Description	Gene Ratio	Pvalue	P.adjust	Qvalue	Gene ID	Count
GO:0006310	DNA recombination	84/783	5.16995e-52	1.57166e-49	1.49112e-49	BrynChr20G00258440.1/BrynScaf54G00264160.1/BrynScaf55G00263340.1/BrynChr16G00226570.1/BrynChr1G00012930.1/BrynChr9G00145420.1/BrynChr13G00199650.1/BrynChr18G00249560.1/BrynChr1G00014050.1/BrynChr15G00213010.1/BrynChr2G00023710.1/BrynChr3G00046140.1/BrynChr7G00115300.1/BrynChr3G00040550.1/BrynChr7G00118050.1/BrynChr10G00164330.1/BrynChr17G00240530.1/BrynChr2G00022820.1/BrynChr3G00042110.1/BrynChr1…	84
GO:0003824	catalytic activity	69/783	6.10745e-18	9.28332e-16	8.80758e-16	BrynChr1G00002240.1/BrynChr10G00157120.1/BrynChr11G00167870.1/BrynChr11G00169800.1/BrynChr12G00183320.1/BrynChr3G00037490.1/BrynChr3G00049350.1/BrynChr13G00194120.1/BrynChr14G00204750.1/BrynChr15G00212320.1/BrynChr6G00095870.1/BrynChr16G00222510.1/BrynChr7G00111840.1/BrynChr7G00111870.1/BrynChr7G00111910.1/BrynChr7G00111950.1/BrynChr7G00112050.1/BrynChr7G00112140.1/BrynChr7G00112260.1/BrynChr7G00…	69
GO:0015074	DNA integration	40/783	1.0628e-13	1.07697e-11	1.02178e-11	BrynChr13G00200390.1/BrynScaf54G00264160.1/BrynScaf55G00263340.1/BrynChr16G00226570.1/BrynChr15G00213010.1/BrynChr17G00240530.1/BrynChr3G00042110.1/BrynChr16G00227280.1/BrynChr3G00054040.1/BrynChr4G00063820.1/BrynChr4G00056000.1/BrynChr6G00094840.1/BrynChr1G00000170.1/BrynChr2G00019150.1/BrynChr10G00157220.1/BrynChr1G00013910.1/BrynChr6G00093730.1/BrynChr6G00093150.1/BrynChr3G00044250.1/BrynChr4G…	40
GO:0004984	olfactory receptor activity	26/783	3.68967e-08	2.80415e-06	2.66045e-06	BrynChr1G00005020.1/BrynChr1G00005030.1/BrynChr1G00005050.1/BrynChr1G00005060.1/BrynChr1G00005070.1/BrynChr1G00005100.1/BrynChr1G00005110.1/BrynChr1G00005130.1/BrynChr1G00005150.1/BrynChr1G00005210.1/BrynChr5G00084850.1/BrynChr11G00168610.1/BrynChr1G00002010.1/BrynChr1G00002020.1/BrynChr1G00002040.1/BrynChr20G00260850.1/BrynChr4G00073260.1/BrynChr4G00073280.1/BrynChr7G00119160.1/BrynChr12G0017983…	26
GO:0003690	double-stranded DNA binding	15/783	1.05563e-07	6.41824e-06	6.08933e-06	BrynChr11G00175120.1/BrynChr8G00134830.1/BrynChr11G00169350.1/BrynChr17G00238970.1/BrynChr3G00040450.1/BrynChr3G00048490.1/BrynChr5G00075120.1/BrynChr7G00127050.1/BrynChr8G00129440.1/BrynChr10G00156220.1/BrynChr10G00164500.1/BrynChr14G00206420.1/BrynChr16G00226450.1/BrynChr4G00060530.1/BrynScaf39G00265420.1	15
GO:0005549	odorant binding	30/783	1.7308e-07	8.76938e-06	8.31998e-06	BrynChr1G00005020.1/BrynChr1G00005030.1/BrynChr1G00005050.1/BrynChr1G00005060.1/BrynChr1G00005070.1/BrynChr1G00005100.1/BrynChr1G00005110.1/BrynChr1G00005130.1/BrynChr1G00005150.1/BrynChr1G00005210.1/BrynChr5G00084850.1/BrynChr11G00168610.1/BrynChr1G00002010.1/BrynChr1G00002020.1/BrynChr1G00002040.1/BrynChr20G00260850.1/BrynChr4G00073260.1/BrynChr4G00073280.1/BrynChr7G00119160.1/BrynChr12G0017983…	30
GO:0008559	ABC-type xenobiotic transporter activity	12/783	3.67688e-06	0.000159682	0.000151498	BrynChr12G00187460.1/BrynChr12G00187510.1/BrynChr12G00187580.1/BrynChr12G00187700.1/BrynChr12G00187710.1/BrynChr12G00187730.1/BrynChr15G00217980.1/BrynChr15G00219990.1/BrynChr2G00023950.1/BrynChr5G00092390.1/BrynChr6G00104760.1/BrynChr6G00108580.1	12
GO:0050909	sensory perception of taste	20/783	0.000137659	0.00479511	0.00454938	BrynChr11G00173860.1/BrynChr12G00187490.1/BrynChr12G00188990.1/BrynChr12G00189240.1/BrynChr3G00038600.1/BrynChr3G00038640.1/BrynChr3G00039080.1/BrynChr11G00175800.1/BrynChr11G00175810.1/BrynChr11G00175830.1/BrynChr12G00189610.1/BrynChr9G00151250.1/BrynChr3G00052930.1/BrynChr3G00052940.1/BrynChr3G00052950.1/BrynChr6G00102350.1/BrynChr16G00232640.1/BrynChr16G00232670.1/BrynChr12G00189470.1/BrynChr9…	20
GO:0003964	RNA-directed DNA polymerase activity	15/783	0.000141961	0.00479511	0.00454938	BrynChr1G00006180.1/BrynChr11G00173510.1/BrynChr13G00197570.1/BrynChr17G00240290.1/BrynChr1G00016420.1/BrynChr16G00225430.1/BrynChr12G00183170.1/BrynChr11G00169080.1/BrynChr10G00163850.1/BrynChr11G00167990.1/BrynChr16G00224230.1/BrynChr6G00094570.1/BrynChr6G00103210.1/BrynChr7G00112910.1/BrynChr19G00251680.1	15
GO:0006470	protein dephosphorylation	8/783	0.000321688	0.00977931	0.00927815	BrynChr9G00142590.1/BrynChr13G00200320.1/BrynChr6G00108520.1/BrynChr9G00141830.1/BrynChr9G00142480.1/BrynChr9G00142540.1/BrynChr9G00142600.1/BrynChr13G00200290.1	8
GO:0006313	transposition, DNA-mediated	13/783	0.000614384	0.0169793	0.0161092	BrynChr16G00230450.1/BrynChr16G00231530.1/BrynChr16G00232430.1/BrynChr9G00153580.1/BrynChr12G00181770.1/BrynChr13G00199790.1/BrynChr6G00093080.1/BrynChr18G00247300.1/BrynChr7G00112510.1/BrynChr1G00015950.1/BrynChr2G00019010.1/BrynChr8G00128390.1/BrynChr17G00241370.1	13
GO:0048666	neuron development	8/783	0.000895125	0.0226765	0.0215144	BrynChr9G00142590.1/BrynChr13G00200320.1/BrynChr6G00108520.1/BrynChr9G00141830.1/BrynChr9G00142480.1/BrynChr9G00142540.1/BrynChr9G00142600.1/BrynChr13G00200290.1	8
GO:0042221	response to chemical	8/783	0.00171605	0.0401293	0.0380728	BrynChr9G00142590.1/BrynChr13G00200320.1/BrynChr6G00108520.1/BrynChr9G00141830.1/BrynChr9G00142480.1/BrynChr9G00142540.1/BrynChr9G00142600.1/BrynChr13G00200290.1	8
GO:0007010	cytoskeleton organization	5/783	0.00250555	0.0544063	0.0516181	BrynChr14G00209390.1/BrynChr14G00209400.1/BrynChr14G00209430.1/BrynChr14G00209760.1/BrynChr12G00179980.1	5
GO:0004725	protein tyrosine phosphatase activity	9/783	0.0047298	0.0958572	0.0909449	BrynChr9G00142590.1/BrynChr13G00200320.1/BrynChr6G00108520.1/BrynChr9G00141830.1/BrynChr9G00142480.1/BrynChr9G00142540.1/BrynChr9G00142600.1/BrynChr13G00200290.1/BrynChr5G00080130.1	9
GO:0006814	sodium ion transport	4/783	0.00947857	0.180093	0.170864	BrynChr11G00176310.1/BrynChr1G00002000.1/BrynChr1G00002310.1/BrynChr5G00085500.1	4
GO:0004803	transposase activity	8/783	0.0104754	0.187324	0.177725	BrynChr12G00181770.1/BrynChr13G00199790.1/BrynChr6G00093080.1/BrynChr18G00247300.1/BrynChr7G00112510.1/BrynChr1G00015950.1/BrynChr8G00128390.1/BrynChr17G00241370.1	8
GO:0010468	regulation of gene expression	7/783	0.0154283	0.246853	0.234203	BrynChr6G00109700.1/BrynChr6G00109180.1/BrynChr6G00111350.1/BrynChr6G00106320.1/BrynChr14G00207850.1/BrynChr14G00207870.1/BrynChr14G00207880.1	7
GO:0045087	innate immune response	7/783	0.0154283	0.246853	0.234203	BrynChr3G00037140.1/BrynChr3G00037150.1/BrynChr3G00038550.1/BrynChr3G00038950.1/BrynChr3G00038980.1/BrynChr3G00039000.1/BrynChr3G00039030.1	7
GO:0046983	protein dimerization activity	12/783	0.0245018	0.36901	0.3501	BrynChr15G00212730.1/BrynChr5G00073990.1/BrynChr8G00134830.1/BrynChr7G00118020.1/BrynChr16G00225130.1/BrynChr8G00133920.1/BrynScaf10G00265690.1/BrynChr4G00068180.1/BrynChr1G00001750.1/BrynChr9G00153910.1/BrynChr11G00173040.1/BrynChr14G00209880.1	12
GO:0042626	ATPase-coupled transmembrane transporter activity	8/783	0.0266928	0.36901	0.3501	BrynChr12G00187460.1/BrynChr12G00187510.1/BrynChr15G00219990.1/BrynChr2G00023950.1/BrynChr5G00092390.1/BrynChr6G00108580.1/BrynChr1G00003300.1/BrynChr4G00071980.1	8
GO:0008271	secondary active sulfate transmembrane transporter activity	3/783	0.0267047	0.36901	0.3501	BrynChr16G00224250.1/BrynChr16G00229720.1/BrynChr16G00229740.1	3
GO:0043025	neuronal cell body	9/783	0.0294358	0.373991	0.354825	BrynChr12G00188990.1/BrynChr12G00189240.1/BrynChr3G00038600.1/BrynChr3G00039080.1/BrynChr12G00189610.1/BrynChr3G00052930.1/BrynChr3G00052950.1/BrynChr12G00189470.1/BrynChr9G00154490.1	9
GO:0040011	locomotion	8/783	0.0295256	0.373991	0.354825	BrynChr9G00142590.1/BrynChr13G00200320.1/BrynChr6G00108520.1/BrynChr9G00141830.1/BrynChr9G00142480.1/BrynChr9G00142540.1/BrynChr9G00142600.1/BrynChr13G00200290.1	8
GO:0008299	isoprenoid biosynthetic process	3/783	0.0348875	0.395015	0.374772	BrynChr3G00041580.1/BrynChr6G00097890.1/BrynChr14G00206390.1	3
GO:0015301	anion:anion antiporter activity	3/783	0.0348875	0.395015	0.374772	BrynChr8G00131230.1/BrynChr16G00229720.1/BrynChr16G00229740.1	3
GO:0030425	dendrite	9/783	0.0350836	0.395015	0.374772	BrynChr12G00188990.1/BrynChr12G00189240.1/BrynChr3G00038600.1/BrynChr3G00039080.1/BrynChr12G00189610.1/BrynChr3G00052930.1/BrynChr3G00052950.1/BrynChr12G00189470.1/BrynChr9G00154490.1	9
GO:0050790	regulation of catalytic activity	4/783	0.0370689	0.402463	0.381838	BrynChr5G00085720.1/BrynChr6G00106720.1/BrynChr6G00107140.1/BrynChr6G00107150.1	4
GO:0048856	anatomical structure development	7/783	0.0435615	0.444913	0.422112	BrynChr1G00009360.1/BrynChr3G00041640.1/BrynChr3G00041670.1/BrynChr5G00085950.1/BrynChr8G00127660.1/BrynChr8G00131830.1/BrynChr8G00138600.1	7
GO:0008234	cysteine-type peptidase activity	4/783	0.0439058	0.444913	0.422112	BrynChr3G00051660.1/BrynChr3G00051670.1/BrynChr3G00054380.1/BrynChr6G00107090.1	4
GO:0008270	zinc ion binding	40/783	0.0502645	0.461269	0.437631	BrynChr16G00222510.1/BrynChr7G00111840.1/BrynChr7G00111870.1/BrynChr7G00111910.1/BrynChr7G00111950.1/BrynChr7G00112050.1/BrynChr7G00112140.1/BrynChr7G00112260.1/BrynChr7G00113200.1/BrynChr7G00114150.1/BrynScaf15G00263750.1/BrynScaf57G00268030.1/BrynScaf58G00267790.1/BrynChr16G00222390.1/BrynScaf15G00263870.1/BrynChr13G00199990.1/BrynScaf13G00265940.1/BrynScaf15G00263470.1/BrynChr16G00222360.1/Bry…	40
GO:0016043	cellular component organization	10/783	0.0527657	0.461269	0.437631	BrynChr9G00142590.1/BrynChr11G00176140.1/BrynChr13G00200320.1/BrynChr6G00108520.1/BrynChr9G00141830.1/BrynChr9G00142480.1/BrynChr9G00142540.1/BrynChr9G00142600.1/BrynChr13G00200290.1/BrynChr15G00215050.1	10
GO:0004568	chitinase activity	3/783	0.054624	0.461269	0.437631	BrynChr3G00048470.1/BrynChr3G00048510.1/BrynChr6G00096020.1	3
GO:0019367	fatty acid elongation, saturated fatty acid	3/783	0.054624	0.461269	0.437631	BrynChr20G00260020.1/BrynChr20G00260030.1/BrynChr5G00086990.1	3
GO:0034625	fatty acid elongation, monounsaturated fatty acid	3/783	0.054624	0.461269	0.437631	BrynChr20G00260020.1/BrynChr20G00260030.1/BrynChr5G00086990.1	3
GO:0034626	fatty acid elongation, polyunsaturated fatty acid	3/783	0.054624	0.461269	0.437631	BrynChr20G00260020.1/BrynChr20G00260030.1/BrynChr5G00086990.1	3
GO:0006633	fatty acid biosynthetic process	6/783	0.0586604	0.469283	0.445234	BrynChr12G00187200.1/BrynChr3G00046050.1/BrynChr3G00046380.1/BrynChr5G00085300.1/BrynChr12G00187620.1/BrynChr20G00258190.1	6
GO:0140359	ABC-type transporter activity	6/783	0.0586604	0.469283	0.445234	BrynChr12G00187540.1/BrynChr11G00175400.1/BrynChr11G00175420.1/BrynChr11G00175440.1/BrynChr1G00003300.1/BrynChr4G00072360.1	6
GO:0006629	lipid metabolic process	9/783	0.0649781	0.493834	0.468526	BrynChr5G00084580.1/BrynChr13G00193540.1/BrynChr20G00256360.1/BrynChr20G00259900.1/BrynChr12G00181570.1/BrynChr12G00181600.1/BrynChr15G00214780.1/BrynChr15G00215840.1/BrynChr5G00092500.1	9
GO:0030424	axon	9/783	0.0649781	0.493834	0.468526	BrynChr12G00188990.1/BrynChr12G00189240.1/BrynChr3G00038600.1/BrynChr3G00039080.1/BrynChr12G00189610.1/BrynChr3G00052930.1/BrynChr3G00052950.1/BrynChr12G00189470.1/BrynChr9G00154490.1	9
GO:0004519	endonuclease activity	4/783	0.0683356	0.506684	0.480718	BrynChr16G00225430.1/BrynChr16G00224230.1/BrynChr6G00103210.1/BrynChr7G00112910.1	4
GO:0005125	cytokine activity	3/783	0.0785643	0.555432	0.526968	BrynChr15G00222040.1/BrynChr20G00257390.1/BrynChr3G00042190.1	3
GO:0016788	hydrolase activity, acting on ester bonds	3/783	0.0785643	0.555432	0.526968	BrynChr13G00193530.1/BrynChr5G00090570.1/BrynChr20G00259930.1	3
GO:0006032	chitin catabolic process	3/783	0.0919687	0.6213	0.58946	BrynChr3G00048470.1/BrynChr3G00048510.1/BrynChr6G00096020.1	3
GO:0042761	very long-chain fatty acid biosynthetic process	3/783	0.0919687	0.6213	0.58946	BrynChr20G00260020.1/BrynChr20G00260030.1/BrynChr5G00086990.1	3
GO:0005834	heterotrimeric G-protein complex	3/783	0.106241	0.65913	0.625352	BrynChr6G00102350.1/BrynChr16G00232640.1/BrynChr16G00232670.1	3
GO:0009922	fatty acid elongase activity	3/783	0.106241	0.65913	0.625352	BrynChr20G00260020.1/BrynChr20G00260030.1/BrynChr5G00086990.1	3
GO:0030148	sphingolipid biosynthetic process	3/783	0.106241	0.65913	0.625352	BrynChr20G00260020.1/BrynChr20G00260030.1/BrynChr5G00086990.1	3
GO:0102756	very-long-chain 3-ketoacyl-CoA synthase activity	3/783	0.106241	0.65913	0.625352	BrynChr20G00260020.1/BrynChr20G00260030.1/BrynChr5G00086990.1	3
GO:0009653	anatomical structure morphogenesis	10/783	0.108813	0.661582	0.627679	BrynChr9G00142590.1/BrynChr13G00200320.1/BrynChr6G00108520.1/BrynChr9G00141830.1/BrynChr9G00142480.1/BrynChr9G00142540.1/BrynChr9G00142600.1/BrynChr13G00200290.1/BrynChr4G00072550.1/BrynChr15G00215050.1	10
GO:0015293	symporter activity	4/783	0.121299	0.695825	0.660166	BrynChr11G00176310.1/BrynChr1G00002000.1/BrynChr1G00002310.1/BrynChr5G00085500.1	4
GO:0007411	axon guidance	3/783	0.121312	0.695825	0.660166	BrynChr2G00019530.1/BrynChr3G00041680.1/BrynChr8G00127550.1	3
GO:0050808	synapse organization	3/783	0.121312	0.695825	0.660166	BrynChr7G00125130.1/BrynChr7G00125140.1/BrynChr9G00145200.1	3
GO:0055085	transmembrane transport	8/783	0.125164	0.704625	0.668515	BrynChr12G00187460.1/BrynChr12G00187510.1/BrynChr15G00219990.1/BrynChr2G00023950.1/BrynChr5G00092390.1/BrynChr6G00108580.1/BrynChr8G00131230.1/BrynChr8G00133730.1	8
GO:0035556	intracellular signal transduction	11/783	0.138014	0.754219	0.715568	BrynChr11G00176140.1/BrynScaf54G00264160.1/BrynScaf55G00263340.1/BrynChr7G00121850.1/BrynChr2G00025580.1/BrynChr4G00062400.1/BrynChr5G00079410.1/BrynChr5G00079420.1/BrynChr11G00171690.1/BrynChr12G00179980.1/BrynChr12G00186030.1	11
GO:0042575	DNA polymerase complex	6/783	0.1431	0.754219	0.715568	BrynChr3G00037760.1/BrynChr6G00094870.1/BrynChr13G00199700.1/BrynChr7G00112910.1/BrynChr10G00164990.1/BrynChr10G00165540.1	6
GO:0007156	homophilic cell adhesion via plasma membrane adhesion molecules	4/783	0.146238	0.754219	0.715568	BrynChr2G00018940.1/BrynChr13G00195600.1/BrynChr2G00019180.1/BrynChr18G00245270.1	4
GO:0003756	protein disulfide isomerase activity	2/783	0.146378	0.754219	0.715568	BrynChr3G00053360.1/BrynChr3G00053370.1	2
GO:0006811	ion transport	2/783	0.146378	0.754219	0.715568	BrynChr4G00071980.1/BrynChr13G00191260.1	2
GO:0004315	3-oxoacyl-[acyl-carrier-protein] synthase activity	3/783	0.153554	0.778009	0.738139	BrynChr5G00085300.1/BrynChr12G00187620.1/BrynChr20G00258190.1	3
GO:0003725	double-stranded RNA binding	2/783	0.171154	0.821587	0.779483	BrynChr14G00207850.1/BrynChr14G00207870.1	2
GO:0015116	sulfate transmembrane transporter activity	2/783	0.171154	0.821587	0.779483	BrynChr16G00229720.1/BrynChr16G00229740.1	2
GO:0030234	enzyme regulator activity	2/783	0.171154	0.821587	0.779483	BrynChr12G00182820.1/BrynChr19G00250880.1	2
GO:1902936	phosphatidylinositol bisphosphate binding	4/783	0.172966	0.821587	0.779483	BrynChr3G00054220.1/BrynChr3G00054230.1/BrynChr3G00054270.1/BrynChr12G00183540.1	4
GO:0007165	signal transduction	23/783	0.19037	0.865929	0.821554	BrynChr1G00005190.1/BrynChr1G00005200.1/BrynChr5G00084850.1/BrynChr12G00179830.1/BrynChr20G00260170.1/BrynChr12G00188990.1/BrynChr12G00189240.1/BrynChr3G00038600.1/BrynChr3G00038640.1/BrynChr3G00039080.1/BrynChr11G00175800.1/BrynChr11G00175810.1/BrynChr11G00175830.1/BrynChr12G00189610.1/BrynChr9G00151250.1/BrynChr15G00219330.1/BrynChr15G00219350.1/BrynChr3G00052930.1/BrynChr3G00052950.1/BrynChr12…	23
GO:0006352	DNA-templated transcription, initiation	2/783	0.196543	0.865929	0.821554	BrynChr14G00208330.1/BrynChr8G00138820.1	2
GO:0030509	BMP signaling pathway	2/783	0.196543	0.865929	0.821554	BrynChr15G00222040.1/BrynChr20G00257390.1	2
GO:0060395	SMAD protein signal transduction	2/783	0.196543	0.865929	0.821554	BrynChr15G00222040.1/BrynChr20G00257390.1	2
GO:0062023	collagen-containing extracellular matrix	2/783	0.196543	0.865929	0.821554	BrynChr6G00106180.1/BrynChr2G00021460.1	2
GO:0007186	G protein-coupled receptor signaling pathway	4/783	0.201215	0.873849	0.829067	BrynChr6G00102350.1/BrynChr16G00232640.1/BrynChr16G00232670.1/BrynChr16G00229900.1	4
GO:0009058	biosynthetic process	3/783	0.206078	0.882363	0.837144	BrynChr11G00175400.1/BrynChr11G00175420.1/BrynChr11G00175440.1	3
GO:0006120	mitochondrial electron transport, NADH to ubiquinone	2/783	0.222347	0.925937	0.878486	BrynChr5G00091690.1/BrynChr18G00249430.1	2
GO:0016874	ligase activity	2/783	0.222347	0.925937	0.878486	BrynChr8G00130860.1/BrynChr7G00120450.1	2
GO:0052689	carboxylic ester hydrolase activity	5/783	0.243031	0.998397	0.947233	BrynChr6G00105430.1/BrynChr6G00105440.1/BrynChr6G00105460.1/BrynChr6G00100360.1/BrynChr17G00238260.1	5
GO:0007608	sensory perception of smell	2/783	0.248389	1	0.948753	BrynChr13G00191500.1/BrynChr13G00191520.1	2
GO:0006396	RNA processing	3/783	0.261908	1	0.948753	BrynChr14G00207850.1/BrynChr14G00207870.1/BrynChr14G00207880.1	3
GO:0042302	structural constituent of cuticle	7/783	0.263556	1	0.948753	BrynChr15G00217780.1/BrynChr3G00049450.1/BrynChr3G00049470.1/BrynChr3G00049480.1/BrynChr2G00033420.1/BrynChr2G00033550.1/BrynChr4G00060390.1	7
GO:0005544	calcium-dependent phospholipid binding	2/783	0.274515	1	0.948753	BrynChr5G00078870.1/BrynChr5G00078880.1	2
GO:0044260	cellular macromolecule metabolic process	2/783	0.274515	1	0.948753	BrynChr10G00160340.1/BrynChr3G00037760.1	2
GO:0004197	cysteine-type endopeptidase activity	3/783	0.300108	1	0.948753	BrynChr5G00085720.1/BrynChr6G00106720.1/BrynChr6G00107150.1	3
GO:0004222	metalloendopeptidase activity	6/783	0.309449	1	0.948753	BrynChr3G00047520.1/BrynChr4G00072400.1/BrynChr5G00078390.1/BrynChr5G00091650.1/BrynChr13G00194340.1/BrynChr14G00206880.1	6
GO:0043005	neuron projection	5/783	0.323895	1	0.948753	BrynChr14G00206200.1/BrynChr14G00206310.1/BrynChr16G00231610.1/BrynChr18G00247590.1/BrynChr18G00247630.1	5
GO:0050911	detection of chemical stimulus involved in sensory perception of smell	5/783	0.323895	1	0.948753	BrynChr1G00005050.1/BrynChr1G00005130.1/BrynChr1G00002040.1/BrynChr20G00260170.1/BrynChr10G00164780.1	5
GO:0000502	proteasome complex	2/783	0.326507	1	0.948753	BrynChr12G00182820.1/BrynChr19G00250880.1	2
GO:0004312	fatty acid synthase activity	2/783	0.326507	1	0.948753	BrynChr5G00085300.1/BrynChr20G00258190.1	2
GO:0005911	cell-cell junction	2/783	0.326507	1	0.948753	BrynChr8G00131830.1/BrynChr8G00140260.1	2
GO:0005249	voltage-gated potassium channel activity	2/783	0.352157	1	0.948753	BrynChr12G00184870.1/BrynChr12G00185000.1	2
GO:0007155	cell adhesion	3/783	0.395869	1	0.948753	BrynChr3G00041680.1/BrynChr8G00127550.1/BrynChr18G00245270.1	3
GO:0009887	animal organ morphogenesis	3/783	0.395869	1	0.948753	BrynChr7G00119000.1/BrynChr2G00019530.1/BrynChr4G00070780.1	3
GO:0005216	ion channel activity	2/783	0.402334	1	0.948753	BrynChr16G00227650.1/BrynChr9G00154690.1	2
GO:0016477	cell migration	2/783	0.402334	1	0.948753	BrynChr5G00075220.1/BrynChr5G00075210.1	2
GO:0030170	pyridoxal phosphate binding	4/783	0.403477	1	0.948753	BrynChr11G00175400.1/BrynChr11G00175420.1/BrynChr11G00175440.1/BrynChr5G00078750.1	4
GO:0006357	regulation of transcription by RNA polymerase II	25/783	0.408466	1	0.948753	BrynChr6G00108960.1/BrynChr9G00152640.1/BrynChr11G00175120.1/BrynChr1G00016100.1/BrynChr7G00118300.1/BrynChr8G00134830.1/BrynChr11G00169350.1/BrynChr17G00238970.1/BrynChr2G00019810.1/BrynChr3G00040450.1/BrynChr3G00043520.1/BrynChr3G00048490.1/BrynChr5G00075120.1/BrynChr7G00127050.1/BrynChr8G00129440.1/BrynChr10G00156220.1/BrynChr10G00164500.1/BrynChr14G00206420.1/BrynChr16G00226450.1/BrynChr4G000…	25
GO:0004190	aspartic-type endopeptidase activity	2/783	0.42673	1	0.948753	BrynChr20G00258280.1/BrynChr7G00112910.1	2
GO:0007399	nervous system development	2/783	0.42673	1	0.948753	BrynChr8G00127710.1/BrynChr9G00146410.1	2
GO:0050839	cell adhesion molecule binding	2/783	0.42673	1	0.948753	BrynChr8G00131830.1/BrynChr8G00140260.1	2
GO:0071805	potassium ion transmembrane transport	2/783	0.42673	1	0.948753	BrynChr16G00227650.1/BrynChr12G00185000.1	2
GO:0106306	protein serine phosphatase activity	2/783	0.42673	1	0.948753	BrynChr4G00068580.1/BrynChr5G00080130.1	2
GO:0004623	phospholipase A2 activity	3/783	0.433352	1	0.948753	BrynChr10G00165970.1/BrynChr16G00222480.1/BrynChr14G00202080.1	3
GO:0006915	apoptotic process	3/783	0.433352	1	0.948753	BrynChr18G00250440.1/BrynChr3G00042850.1/BrynChr7G00118740.1	3
GO:0016485	protein processing	2/783	0.450591	1	0.948753	BrynChr18G00243670.1/BrynChr5G00078390.1	2
GO:0106307	protein threonine phosphatase activity	2/783	0.450591	1	0.948753	BrynChr4G00068580.1/BrynChr5G00080130.1	2
GO:0050482	arachidonic acid secretion	3/783	0.451773	1	0.948753	BrynChr10G00165970.1/BrynChr16G00222480.1/BrynChr14G00202080.1	3
GO:0045944	positive regulation of transcription by RNA polymerase II	6/783	0.45845	1	0.948753	BrynChr6G00109700.1/BrynChr6G00109180.1/BrynChr6G00111350.1/BrynChr6G00106320.1/BrynChr9G00153910.1/BrynChr14G00209880.1	6
GO:0005667	transcription regulator complex	3/783	0.469944	1	0.948753	BrynChr16G00226570.1/BrynChr9G00153910.1/BrynChr14G00209880.1	3
GO:0007229	integrin-mediated signaling pathway	2/783	0.473878	1	0.948753	BrynChr5G00075220.1/BrynChr5G00075210.1	2
GO:0042391	regulation of membrane potential	2/783	0.473878	1	0.948753	BrynChr12G00185000.1/BrynChr16G00231610.1	2
GO:0051287	NAD binding	2/783	0.473878	1	0.948753	BrynChr5G00091690.1/BrynChr18G00249430.1	2
GO:0030176	integral component of endoplasmic reticulum membrane	3/783	0.487838	1	0.948753	BrynChr20G00260020.1/BrynChr20G00260030.1/BrynChr5G00086990.1	3
GO:0030182	neuron differentiation	3/783	0.487838	1	0.948753	BrynChr7G00119000.1/BrynChr3G00042190.1/BrynChr4G00070780.1	3
GO:0008083	growth factor activity	2/783	0.496557	1	0.948753	BrynChr15G00222040.1/BrynChr20G00257390.1	2
GO:0047834	D-threo-aldose 1-dehydrogenase activity	2/783	0.496557	1	0.948753	BrynChr6G00094980.1/BrynChr7G00123770.1	2
GO:0098609	cell-cell adhesion	2/783	0.496557	1	0.948753	BrynChr8G00131830.1/BrynChr8G00140260.1	2
GO:0020037	heme binding	11/783	0.505496	1	0.948753	BrynChr11G00174880.1/BrynChr12G00181510.1/BrynChr16G00230620.1/BrynChr6G00106640.1/BrynChr6G00106650.1/BrynChr6G00106660.1/BrynChr6G00106670.1/BrynChr6G00106680.1/BrynChr4G00062400.1/BrynChr11G00177150.1/BrynChr11G00177160.1	11
GO:0001671	ATPase activator activity	1/783	0.508255	1	0.948753	BrynChr15G00221390.1	1
GO:0005604	basement membrane	1/783	0.508255	1	0.948753	BrynChr2G00019530.1	1
GO:0005778	peroxisomal membrane	1/783	0.508255	1	0.948753	BrynChr14G00206390.1	1
GO:0005788	endoplasmic reticulum lumen	1/783	0.508255	1	0.948753	BrynChr3G00053370.1	1
GO:0006094	gluconeogenesis	1/783	0.508255	1	0.948753	BrynChr15G00220700.1	1
GO:0006268	DNA unwinding involved in DNA replication	1/783	0.508255	1	0.948753	BrynChr3G00052120.1	1
GO:0008152	metabolic process	1/783	0.508255	1	0.948753	BrynChr6G00106810.1	1
GO:0008574	plus-end-directed microtubule motor activity	1/783	0.508255	1	0.948753	BrynChr16G00227780.1	1
GO:0016324	apical plasma membrane	1/783	0.508255	1	0.948753	BrynChr10G00164230.1	1
GO:0016773	phosphotransferase activity, alcohol group as acceptor	1/783	0.508255	1	0.948753	BrynChr6G00102760.1	1
GO:0003678	DNA helicase activity	2/783	0.518602	1	0.948753	BrynChr20G00258440.1/BrynChr12G00181490.1	2
GO:0016042	lipid catabolic process	3/783	0.522709	1	0.948753	BrynChr13G00193530.1/BrynChr5G00090570.1/BrynChr20G00259930.1	3
GO:0005509	calcium ion binding	14/783	0.529593	1	0.948753	BrynChr13G00195600.1/BrynChr5G00078870.1/BrynChr1G00008530.1/BrynChr3G00050730.1/BrynChr4G00068580.1/BrynChr4G00072550.1/BrynChr7G00117050.1/BrynChr8G00139100.1/BrynChr11G00172120.1/BrynChr13G00194340.1/BrynChr15G00215050.1/BrynChr17G00237080.1/BrynChr18G00245270.1/BrynChr20G00258620.1	14
GO:0006644	phospholipid metabolic process	3/783	0.539649	1	0.948753	BrynChr10G00165970.1/BrynChr16G00222480.1/BrynChr14G00202080.1	3
GO:0003755	peptidyl-prolyl cis-trans isomerase activity	2/783	0.539993	1	0.948753	BrynChr8G00139100.1/BrynChr16G00229630.1	2
GO:0003899	DNA-directed 5'-3' RNA polymerase activity	2/783	0.539993	1	0.948753	BrynChr14G00208330.1/BrynChr14G00208340.1	2
GO:0004970	ionotropic glutamate receptor activity	2/783	0.539993	1	0.948753	BrynChr6G00094500.1/BrynChr8G00135870.1	2
GO:0000422	autophagy of mitochondrion	1/783	0.541965	1	0.948753	BrynChr6G00101080.1	1
GO:0022848	acetylcholine-gated cation-selective channel activity	1/783	0.541965	1	0.948753	BrynChr10G00155390.1	1
GO:0050877	nervous system process	1/783	0.541965	1	0.948753	BrynChr16G00231610.1	1
GO:0022857	transmembrane transporter activity	13/783	0.543247	1	0.948753	BrynChr11G00176220.1/BrynChr11G00176240.1/BrynChr11G00176250.1/BrynChr11G00176260.1/BrynChr11G00176300.1/BrynChr17G00242210.1/BrynChr1G00013910.1/BrynChr2G00035970.1/BrynChr3G00044710.1/BrynChr6G00103060.1/BrynChr8G00131230.1/BrynChr8G00133730.1/BrynChr11G00177430.1	13
GO:0000413	protein peptidyl-prolyl isomerization	1/783	0.573367	1	0.948753	BrynChr16G00229630.1	1
GO:0008236	serine-type peptidase activity	1/783	0.573367	1	0.948753	BrynChr9G00152450.1	1
GO:0010181	FMN binding	1/783	0.573367	1	0.948753	BrynChr5G00091690.1	1
GO:0016197	endosomal transport	1/783	0.573367	1	0.948753	BrynChr7G00115430.1	1
GO:0030145	manganese ion binding	1/783	0.573367	1	0.948753	BrynChr4G00068580.1	1
GO:0034220	ion transmembrane transport	1/783	0.573367	1	0.948753	BrynChr16G00231610.1	1
GO:0090263	positive regulation of canonical Wnt signaling pathway	1/783	0.573367	1	0.948753	BrynChr2G00021460.1	1
GO:0004714	transmembrane receptor protein tyrosine kinase activity	2/783	0.580764	1	0.948753	BrynChr20G00260810.1/BrynChr20G00260820.1	2
GO:0005747	mitochondrial respiratory chain complex I	2/783	0.580764	1	0.948753	BrynChr5G00091690.1/BrynChr18G00249430.1	2
GO:0045202	synapse	3/783	0.588317	1	0.948753	BrynChr3G00044710.1/BrynChr7G00125140.1/BrynChr16G00231610.1	3
GO:0016787	hydrolase activity	5/783	0.590714	1	0.948753	BrynChr12G00180840.1/BrynChr20G00256640.1/BrynChr3G00041780.1/BrynChr6G00095820.1/BrynChr1G00002750.1	5
GO:0000045	autophagosome assembly	1/783	0.602618	1	0.948753	BrynChr6G00101080.1	1
GO:0000723	telomere maintenance	1/783	0.602618	1	0.948753	BrynChr20G00258440.1	1
GO:0004383	guanylate cyclase activity	1/783	0.602618	1	0.948753	BrynChr4G00062400.1	1
GO:0005262	calcium channel activity	1/783	0.602618	1	0.948753	BrynChr4G00060560.1	1
GO:0005319	lipid transporter activity	1/783	0.602618	1	0.948753	BrynChr1G00003300.1	1
GO:0008643	carbohydrate transport	1/783	0.602618	1	0.948753	BrynChr6G00111410.1	1
GO:0016829	lyase activity	1/783	0.602618	1	0.948753	BrynChr10G00157220.1	1
GO:0043066	negative regulation of apoptotic process	1/783	0.602618	1	0.948753	BrynChr5G00084580.1	1
GO:0031012	extracellular matrix	4/783	0.608894	1	0.948753	BrynChr3G00047520.1/BrynChr3G00049480.1/BrynChr2G00033550.1/BrynChr5G00091650.1	4
GO:0004672	protein kinase activity	5/783	0.61437	1	0.948753	BrynChr1G00003530.1/BrynChr11G00167580.1/BrynChr1G00009360.1/BrynChr11G00167730.1/BrynChr12G00185690.1	5
GO:0005694	chromosome	2/783	0.618813	1	0.948753	BrynChr2G00030700.1/BrynChr3G00052120.1	2
GO:0004314	[acyl-carrier-protein] S-malonyltransferase activity	1/783	0.629867	1	0.948753	BrynChr12G00187620.1	1
GO:0005267	potassium channel activity	1/783	0.629867	1	0.948753	BrynChr1G00009140.1	1
GO:0009888	tissue development	1/783	0.629867	1	0.948753	BrynChr2G00019530.1	1
GO:0030594	neurotransmitter receptor activity	1/783	0.629867	1	0.948753	BrynChr16G00231610.1	1
GO:0045893	positive regulation of transcription, DNA-templated	1/783	0.629867	1	0.948753	BrynChr14G00209900.1	1
GO:1902476	chloride transmembrane transport	1/783	0.629867	1	0.948753	BrynChr16G00231610.1	1
GO:0004497	monooxygenase activity	9/783	0.635631	1	0.948753	BrynChr11G00174880.1/BrynChr12G00181510.1/BrynChr16G00230620.1/BrynChr6G00106640.1/BrynChr6G00106650.1/BrynChr6G00106660.1/BrynChr6G00106670.1/BrynChr6G00106680.1/BrynChr7G00120450.1	9
GO:0004888	transmembrane signaling receptor activity	2/783	0.636817	1	0.948753	BrynChr10G00155390.1/BrynChr16G00231610.1	2
GO:0004806	triglyceride lipase activity	2/783	0.654146	1	0.948753	BrynChr15G00214780.1/BrynChr15G00215840.1	2
GO:0080019	fatty-acyl-CoA reductase (alcohol-forming) activity	2/783	0.654146	1	0.948753	BrynChr12G00181570.1/BrynChr12G00181600.1	2
GO:0102965	alcohol-forming fatty acyl-CoA reductase activity	2/783	0.654146	1	0.948753	BrynChr12G00181570.1/BrynChr12G00181600.1	2
GO:0000785	chromatin	1/783	0.655249	1	0.948753	BrynChr7G00118390.1	1
GO:0003993	acid phosphatase activity	1/783	0.655249	1	0.948753	BrynChr4G00057750.1	1
GO:0004181	metallocarboxypeptidase activity	1/783	0.655249	1	0.948753	BrynChr14G00205270.1	1
GO:0004313	[acyl-carrier-protein] S-acetyltransferase activity	1/783	0.655249	1	0.948753	BrynChr12G00187620.1	1
GO:0004316	3-oxoacyl-[acyl-carrier-protein] reductase (NADPH) activity	1/783	0.655249	1	0.948753	BrynChr12G00187620.1	1
GO:0004317	3-hydroxypalmitoyl-[acyl-carrier-protein] dehydratase activity	1/783	0.655249	1	0.948753	BrynChr12G00187620.1	1
GO:0004722	protein serine/threonine phosphatase activity	1/783	0.655249	1	0.948753	BrynChr4G00068580.1	1
GO:0005230	extracellular ligand-gated ion channel activity	1/783	0.655249	1	0.948753	BrynChr16G00231610.1	1
GO:0005272	sodium channel activity	1/783	0.655249	1	0.948753	BrynChr11G00176130.1	1
GO:0008138	protein tyrosine/serine/threonine phosphatase activity	1/783	0.655249	1	0.948753	BrynChr5G00080130.1	1
GO:0008659	(3R)-hydroxymyristoyl-[acyl-carrier-protein] dehydratase activity	1/783	0.655249	1	0.948753	BrynChr12G00187620.1	1
GO:0008693	3-hydroxydecanoyl-[acyl-carrier-protein] dehydratase activity	1/783	0.655249	1	0.948753	BrynChr12G00187620.1	1
GO:0017111	nucleoside-triphosphatase activity	1/783	0.655249	1	0.948753	BrynChr6G00093280.1	1
GO:0030173	integral component of Golgi membrane	1/783	0.655249	1	0.948753	BrynChr18G00243670.1	1
GO:0047117	enoyl-[acyl-carrier-protein] reductase (NADPH, A-specific) activity	1/783	0.655249	1	0.948753	BrynChr12G00187620.1	1
GO:0047451	3-hydroxyoctanoyl-[acyl-carrier-protein] dehydratase activity	1/783	0.655249	1	0.948753	BrynChr12G00187620.1	1
GO:1990573	potassium ion import across plasma membrane	1/783	0.655249	1	0.948753	BrynChr15G00221390.1	1
GO:0004320	oleoyl-[acyl-carrier-protein] hydrolase activity	1/783	0.678893	1	0.948753	BrynChr12G00187620.1	1
GO:0006869	lipid transport	1/783	0.678893	1	0.948753	BrynChr1G00003300.1	1
GO:0016295	myristoyl-[acyl-carrier-protein] hydrolase activity	1/783	0.678893	1	0.948753	BrynChr12G00187620.1	1
GO:0016296	palmitoyl-[acyl-carrier-protein] hydrolase activity	1/783	0.678893	1	0.948753	BrynChr12G00187620.1	1
GO:0031177	phosphopantetheine binding	1/783	0.678893	1	0.948753	BrynChr12G00187620.1	1
GO:0051537	2 iron, 2 sulfur cluster binding	1/783	0.678893	1	0.948753	BrynChr8G00135040.1	1
GO:0005975	carbohydrate metabolic process	8/783	0.682474	1	0.948753	BrynChr15G00214190.1/BrynChr3G00048470.1/BrynChr3G00048510.1/BrynChr3G00047110.1/BrynChr6G00096020.1/BrynChr9G00150760.1/BrynChr13G00194360.1/BrynChr14G00208960.1	8
GO:0005506	iron ion binding	9/783	0.684482	1	0.948753	BrynChr11G00174880.1/BrynChr12G00181510.1/BrynChr16G00230620.1/BrynChr6G00106640.1/BrynChr6G00106650.1/BrynChr6G00106660.1/BrynChr6G00106670.1/BrynChr6G00106680.1/BrynChr4G00068580.1	9
GO:0004553	hydrolase activity, hydrolyzing O-glycosyl compounds	2/783	0.686816	1	0.948753	BrynChr3G00047110.1/BrynChr14G00208960.1	2
GO:0007169	transmembrane receptor protein tyrosine kinase signaling pathway	2/783	0.686816	1	0.948753	BrynChr20G00260810.1/BrynChr20G00260820.1	2
GO:0045211	postsynaptic membrane	2/783	0.686816	1	0.948753	BrynChr6G00094500.1/BrynChr10G00155390.1	2
GO:0005654	nucleoplasm	3/783	0.688299	1	0.948753	BrynChr6G00106620.1/BrynChr13G00194670.1/BrynChr14G00209900.1	3
GO:0006520	cellular amino acid metabolic process	1/783	0.700917	1	0.948753	BrynChr10G00157220.1	1
GO:0042742	defense response to bacterium	1/783	0.700917	1	0.948753	BrynChr6G00106810.1	1
GO:0050661	NADP binding	1/783	0.700917	1	0.948753	BrynChr14G00206390.1	1
GO:0005856	cytoskeleton	4/783	0.704728	1	0.948753	BrynChr7G00119000.1/BrynChr4G00070780.1/BrynChr8G00127710.1/BrynChr8G00139830.1	4
GO:0006914	autophagy	1/783	0.721432	1	0.948753	BrynChr4G00058660.1	1
GO:0006979	response to oxidative stress	1/783	0.721432	1	0.948753	BrynChr11G00177150.1	1
GO:0030198	extracellular matrix organization	1/783	0.721432	1	0.948753	BrynChr3G00047520.1	1
GO:0005254	chloride channel activity	1/783	0.740542	1	0.948753	BrynChr16G00231610.1	1
GO:0005871	kinesin complex	1/783	0.740542	1	0.948753	BrynChr16G00227780.1	1
GO:0051119	sugar transmembrane transporter activity	1/783	0.740542	1	0.948753	BrynChr6G00111410.1	1
GO:0003712	transcription coregulator activity	2/783	0.757453	1	0.948753	BrynChr16G00226570.1/BrynChr7G00118390.1	2
GO:0003887	DNA-directed DNA polymerase activity	1/783	0.758342	1	0.948753	BrynChr13G00199700.1	1
GO:0005802	trans-Golgi network	1/783	0.758342	1	0.948753	BrynChr18G00243670.1	1
GO:0006334	nucleosome assembly	1/783	0.758342	1	0.948753	BrynChr6G00111320.1	1
GO:0007218	neuropeptide signaling pathway	1/783	0.790367	1	0.948753	BrynChr4G00059170.1	1
GO:0016705	oxidoreductase activity, acting on paired donors, with incorporation or reduction of molecular oxygen	8/783	0.797174	1	0.948753	BrynChr11G00174880.1/BrynChr12G00181510.1/BrynChr16G00230620.1/BrynChr6G00106640.1/BrynChr6G00106650.1/BrynChr6G00106660.1/BrynChr6G00106670.1/BrynChr6G00106680.1	8
GO:0000287	magnesium ion binding	2/783	0.803632	1	0.948753	BrynChr12G00179980.1/BrynChr13G00201890.1	2
GO:0030246	carbohydrate binding	2/783	0.803632	1	0.948753	BrynChr4G00063500.1/BrynChr20G00259300.1	2
GO:0006338	chromatin remodeling	1/783	0.804753	1	0.948753	BrynChr14G00209900.1	1
GO:0051649	establishment of localization in cell	1/783	0.804753	1	0.948753	BrynChr16G00227780.1	1
GO:0000724	double-strand break repair via homologous recombination	1/783	0.818153	1	0.948753	BrynChr3G00052120.1	1
GO:0030036	actin cytoskeleton organization	1/783	0.818153	1	0.948753	BrynChr5G00080130.1	1
GO:0048513	animal organ development	1/783	0.830634	1	0.948753	BrynChr15G00215050.1	1
GO:0000977	RNA polymerase II transcription regulatory region sequence-specific DNA binding	3/783	0.831665	1	0.948753	BrynChr6G00108960.1/BrynChr9G00152640.1/BrynChr9G00153910.1	3
GO:0004867	serine-type endopeptidase inhibitor activity	3/783	0.831665	1	0.948753	BrynChr3G00044460.1/BrynChr3G00044500.1/BrynChr16G00231800.1	3
GO:0031514	motile cilium	1/783	0.84226	1	0.948753	BrynChr7G00120470.1	1
GO:0004252	serine-type endopeptidase activity	11/783	0.847423	1	0.948753	BrynChr8G00130730.1/BrynChr18G00243670.1/BrynChr5G00089890.1/BrynChr6G00097090.1/BrynChr7G00125620.1/BrynChr8G00134730.1/BrynChr15G00218460.1/BrynChr15G00218720.1/BrynChr15G00218990.1/BrynChr17G00237080.1/BrynChr20G00259230.1	11
GO:0018105	peptidyl-serine phosphorylation	1/783	0.853088	1	0.948753	BrynChr6G00101080.1	1
GO:0034765	regulation of ion transmembrane transport	1/783	0.853088	1	0.948753	BrynChr3G00040820.1	1
GO:0005764	lysosome	2/783	0.858285	1	0.948753	BrynChr9G00150760.1/BrynChr20G00259300.1	2
GO:0003777	microtubule motor activity	1/783	0.863174	1	0.948753	BrynChr16G00227780.1	1
GO:0035336	long-chain fatty-acyl-CoA metabolic process	1/783	0.863174	1	0.948753	BrynChr12G00181600.1	1
GO:0051179	localization	1/783	0.863174	1	0.948753	BrynChr8G00139830.1	1
GO:0006281	DNA repair	3/783	0.866998	1	0.948753	BrynChr20G00258440.1/BrynChr3G00052120.1/BrynChr12G00181490.1	3
GO:0006820	anion transport	1/783	0.872569	1	0.948753	BrynChr6G00103060.1	1
GO:0007268	chemical synaptic transmission	1/783	0.872569	1	0.948753	BrynChr16G00231610.1	1
GO:0016614	oxidoreductase activity, acting on CH-OH group of donors	1/783	0.872569	1	0.948753	BrynChr17G00237350.1	1
GO:0051539	4 iron, 4 sulfur cluster binding	1/783	0.872569	1	0.948753	BrynChr5G00091690.1	1
GO:0000226	microtubule cytoskeleton organization	1/783	0.881319	1	0.948753	BrynChr12G00186030.1	1
GO:0004386	helicase activity	1/783	0.881319	1	0.948753	BrynChr12G00180840.1	1
GO:0006099	tricarboxylic acid cycle	1/783	0.881319	1	0.948753	BrynChr2G00032830.1	1
GO:0008010	structural constituent of chitin-based larval cuticle	1/783	0.881319	1	0.948753	BrynChr2G00024840.1	1
GO:0008218	bioluminescence	1/783	0.881319	1	0.948753	BrynChr7G00120450.1	1
GO:0062129	chitin-based extracellular matrix	1/783	0.881319	1	0.948753	BrynChr2G00024840.1	1
GO:0035725	sodium ion transmembrane transport	1/783	0.889469	1	0.948753	BrynChr3G00040820.1	1
GO:0005929	cilium	1/783	0.89706	1	0.948753	BrynChr4G00061310.1	1
GO:0009605	response to external stimulus	1/783	0.89706	1	0.948753	BrynChr8G00139830.1	1
GO:0016579	protein deubiquitination	1/783	0.89706	1	0.948753	BrynScaf15G00263930.1	1
GO:0032504	multicellular organism reproduction	1/783	0.89706	1	0.948753	BrynChr2G00031480.1	1
GO:0016020	membrane	12/783	0.898011	1	0.948753	BrynChr12G00187460.1/BrynChr12G00187510.1/BrynChr15G00219990.1/BrynChr2G00023950.1/BrynChr5G00092390.1/BrynChr6G00108580.1/BrynChr18G00243670.1/BrynChr4G00060560.1/BrynChr8G00133730.1/BrynChr8G00139610.1/BrynChr8G00139830.1/BrynChr10G00163480.1	12
GO:0006457	protein folding	2/783	0.89869	1	0.948753	BrynChr1G00007880.1/BrynChr16G00229630.1	2
GO:0008168	methyltransferase activity	2/783	0.89869	1	0.948753	BrynChr14G00205850.1/BrynChr15G00214540.1	2
GO:0005887	integral component of plasma membrane	9/783	0.913569	1	0.948753	BrynChr4G00059170.1/BrynChr5G00078950.1/BrynChr8G00131830.1/BrynChr8G00140260.1/BrynChr12G00185000.1/BrynChr16G00229720.1/BrynChr16G00229740.1/BrynChr16G00231610.1/BrynChr18G00245270.1	9
GO:0008061	chitin binding	3/783	0.914408	1	0.948753	BrynChr3G00048470.1/BrynChr3G00048510.1/BrynChr6G00096020.1	3
GO:0032259	methylation	2/783	0.914602	1	0.948753	BrynChr14G00205850.1/BrynChr15G00214540.1	2
GO:0016757	glycosyltransferase activity	1/783	0.916849	1	0.948753	BrynChr4G00063500.1	1
GO:0051082	unfolded protein binding	1/783	0.922562	1	0.948753	BrynChr1G00007880.1	1
GO:0030154	cell differentiation	3/783	0.926417	1	0.948753	BrynChr4G00072550.1/BrynChr9G00146410.1/BrynChr15G00215050.1	3
GO:0004843	thiol-dependent deubiquitinase	1/783	0.927883	1	0.948753	BrynScaf15G00263930.1	1
GO:0005743	mitochondrial inner membrane	2/783	0.93219	1	0.948753	BrynChr8G00135040.1/BrynChr8G00138350.1	2
GO:0007018	microtubule-based movement	2/783	0.93219	1	0.948753	BrynChr4G00069130.1/BrynChr16G00227780.1	2
GO:0000166	nucleotide binding	1/783	0.932838	1	0.948753	BrynChr13G00199700.1	1
GO:0006468	protein phosphorylation	1/783	0.937453	1	0.948753	BrynChr6G00102760.1	1
GO:0006511	ubiquitin-dependent protein catabolic process	3/783	0.940027	1	0.948753	BrynScaf15G00263930.1/BrynChr3G00050190.1/BrynChr13G00194670.1	3
GO:0006397	mRNA processing	1/783	0.941752	1	0.948753	BrynChr7G00117000.1	1
GO:0005777	peroxisome	3/783	0.943046	1	0.948753	BrynChr12G00181600.1/BrynChr7G00120450.1/BrynChr11G00177160.1	3
GO:0005085	guanyl-nucleotide exchange factor activity	2/783	0.946312	1	0.948753	BrynChr11G00176140.1/BrynChr14G00202820.1	2
GO:0004842	ubiquitin-protein transferase activity	1/783	0.949484	1	0.948753	BrynChr13G00194670.1	1
GO:0016887	ATP hydrolysis activity	7/783	0.951318	1	0.948753	BrynChr20G00258440.1/BrynChr6G00105420.1/BrynChr1G00007880.1/BrynChr3G00052120.1/BrynChr6G00105840.1/BrynChr11G00172350.1/BrynChr16G00227780.1	7
GO:0005576	extracellular region	9/783	0.952373	1	0.948753	BrynChr3G00047520.1/BrynChr3G00044460.1/BrynChr3G00044500.1/BrynChr3G00048470.1/BrynChr3G00048510.1/BrynChr15G00214780.1/BrynChr15G00215840.1/BrynChr2G00019530.1/BrynChr6G00096020.1	9
GO:0004674	protein serine/threonine kinase activity	4/783	0.953527	1	0.948753	BrynChr6G00102760.1/BrynChr6G00101080.1/BrynChr12G00179980.1/BrynChr12G00186030.1	4
GO:0003779	actin binding	2/783	0.955016	1	0.948753	BrynChr5G00080130.1/BrynChr8G00139360.1	2
GO:0006260	DNA replication	1/783	0.956191	1	0.948753	BrynChr13G00199700.1	1
GO:0006486	protein glycosylation	1/783	0.964621	1	0.948753	BrynChr4G00063500.1	1
GO:0005794	Golgi apparatus	3/783	0.96636	1	0.948753	BrynChr6G00102760.1/BrynChr4G00063500.1/BrynChr4G00073170.1	3
GO:0004930	G protein-coupled receptor activity	2/783	0.966602	1	0.948753	BrynChr5G00092500.1/BrynChr18G00242790.1	2
GO:0005813	centrosome	1/783	0.967054	1	0.948753	BrynChr13G00194670.1	1
GO:0006749	glutathione metabolic process	1/783	0.96932	1	0.948753	BrynChr3G00039970.1	1
GO:0000786	nucleosome	1/783	0.975226	1	0.948753	BrynChr6G00111320.1	1
GO:0043229	intracellular organelle	1/783	0.975226	1	0.948753	BrynChr15G00220120.1	1
GO:0016491	oxidoreductase activity	6/783	0.975776	1	0.948753	BrynChr3G00045640.1/BrynChr5G00085300.1/BrynChr8G00136620.1/BrynChr12G00184480.1/BrynChr17G00237350.1/BrynChr20G00258190.1	6
GO:0004712	protein serine/threonine/tyrosine kinase activity	2/783	0.976743	1	0.948753	BrynChr5G00082740.1/BrynChr12G00179980.1	2
GO:0003700	DNA-binding transcription factor activity	2/783	0.978114	1	0.948753	BrynChr5G00092190.1/BrynChr14G00209880.1	2
GO:0015031	protein transport	2/783	0.982855	1	0.948753	BrynChr6G00104530.1/BrynChr7G00115430.1	2
GO:0051015	actin filament binding	1/783	0.983849	1	0.948753	BrynChr4G00061310.1	1
GO:0106310	protein serine kinase activity	1/783	0.985997	1	0.948753	BrynChr12G00179980.1	1
GO:0005615	extracellular space	8/783	0.988247	1	0.948753	BrynChr5G00084580.1/BrynChr6G00106180.1/BrynChr15G00222040.1/BrynChr20G00257390.1/BrynChr2G00031480.1/BrynChr3G00042190.1/BrynChr16G00231800.1/BrynChr20G00261990.1	8
GO:0016301	kinase activity	2/783	0.990163	1	0.948753	BrynScaf54G00264160.1/BrynScaf55G00263340.1	2
GO:0043231	intracellular membrane-bounded organelle	2/783	0.990163	1	0.948753	BrynChr1G00003300.1/BrynChr12G00181600.1	2
GO:0050660	flavin adenine dinucleotide binding	1/783	0.991502	1	0.948753	BrynChr17G00237350.1	1
GO:0008017	microtubule binding	1/783	0.992088	1	0.948753	BrynChr16G00227780.1	1
GO:0016567	protein ubiquitination	1/783	0.992088	1	0.948753	BrynChr3G00050190.1	1
GO:0003682	chromatin binding	1/783	0.992633	1	0.948753	BrynChr2G00030700.1	1
GO:0005783	endoplasmic reticulum	3/783	0.99435	1	0.948753	BrynChr3G00053360.1/BrynChr4G00068290.1/BrynChr8G00139100.1	3
GO:0061630	ubiquitin protein ligase activity	1/783	0.995531	1	0.948753	BrynChr3G00050190.1	1
GO:0005874	microtubule	1/783	0.995839	1	0.948753	BrynChr16G00227780.1	1
GO:0046982	protein heterodimerization activity	1/783	0.996126	1	0.948753	BrynChr8G00138820.1	1
GO:0006355	regulation of transcription, DNA-templated	2/783	0.996166	1	0.948753	BrynChr16G00226570.1/BrynChr9G00144480.1	2
GO:0005730	nucleolus	2/783	0.996402	1	0.948753	BrynChr14G00207850.1/BrynChr14G00207870.1	2
GO:0005789	endoplasmic reticulum membrane	3/783	0.996651	1	0.948753	BrynChr6G00106640.1/BrynChr6G00106650.1/BrynChr14G00206390.1	3
GO:0000139	Golgi membrane	1/783	0.996874	1	0.948753	BrynChr4G00063500.1	1
GO:0005829	cytosol	8/783	0.999255	1	0.948753	BrynChr14G00209390.1/BrynChr14G00209400.1/BrynChr14G00209430.1/BrynChr14G00209760.1/BrynChr4G00068580.1/BrynChr7G00123770.1/BrynChr13G00194670.1/BrynChr15G00220700.1	8
GO:0000981	DNA-binding transcription factor activity, RNA polymerase II-specific	4/783	0.999945	1	0.948753	BrynChr6G00108960.1/BrynChr9G00152640.1/BrynChr8G00138600.1/BrynChr9G00153910.1	4
GO:0000978	RNA polymerase II cis-regulatory region sequence-specific DNA binding	1/783	0.999987	1	0.948753	BrynChr8G00138600.1	1
GO:0005525	GTP binding	1/783	0.999996	1	0.948753	BrynChr4G00062400.1	1
GO:0003723	RNA binding	4/783	0.999998	1	0.948753	BrynChr14G00207880.1/BrynChr5G00083490.1/BrynChr7G00117000.1/BrynChr14G00208200.1	4
GO:0005739	mitochondrion	2/783	1	1	0.948753	BrynChr1G00006060.1/BrynChr11G00177160.1	2

## Sheet: Table S9
Table S9 KEGG enrichment results of B. rhynchopetera positive selection genes
ID	Description	Gene Ratio	Pvalue	P.adjust	Qvalue	Gene ID	Count
ko03015	mRNA surveillance pathway	75/3381	0.00143673	0.037355	0.034784	BrynChr1G00000090.1/BrynChr7G00125560.1/BrynChr2G00029820.1/BrynChr2G00036610.1	4
ko00562	Inositol phosphate metabolism	42/3381	0.0323224	0.302724	0.281888	BrynChr11G00175220.1/BrynChr5G00077390.1	2
ko04013	MAPK signaling pathway - fly	109/3381	0.0361153	0.302724	0.281888	BrynChr11G00177690.1/BrynChr9G00153340.1/BrynChr11G00171180.1	3
ko04070	Phosphatidylinositol signaling system	54/3381	0.0511466	0.302724	0.281888	BrynChr11G00175220.1/BrynChr5G00077390.1	2
ko00981	Insect hormone biosynthesis	68/3381	0.0769071	0.302724	0.281888	BrynChr5G00091030.1/BrynChr2G00024920.1	2
ko04068	FoxO signaling pathway	68/3381	0.0769071	0.302724	0.281888	BrynChr6G00100700.1/BrynChr5G00077390.1	2
ko00534	Glycosaminoglycan biosynthesis - heparan sulfate / heparin	13/3381	0.0850592	0.302724	0.281888	BrynChr15G00221610.1	1
ko03013	RNA transport	76/3381	0.0931458	0.302724	0.281888	BrynChr7G00125560.1/BrynChr2G00036610.1	2
ko04392	Hippo signaling pathway - multiple species	19/3381	0.121941	0.352273	0.328027	BrynChr11G00176200.1	1
ko00030	Pentose phosphate pathway	30/3381	0.185895	0.444586	0.413987	BrynChr2G00029770.1	1
ko03040	Spliceosome	117/3381	0.188094	0.444586	0.413987	BrynChr2G00036610.1/BrynChr2G00029650.1	2
ko00513	Various types of N-glycan biosynthesis	35/3381	0.213468	0.462515	0.430682	BrynChr3G00050390.1	1
ko00510	N-Glycan biosynthesis	41/3381	0.245379	0.465354	0.433325	BrynChr3G00050390.1	1
ko00970	Aminoacyl-tRNA biosynthesis	42/3381	0.250575	0.465354	0.433325	BrynChr9G00141860.1	1
ko04391	Hippo signaling pathway - fly	57/3381	0.324532	0.562523	0.523806	BrynChr12G00185310.1	1
ko04213	Longevity regulating pathway - multiple species	70/3381	0.382933	0.591474	0.550765	BrynChr5G00077390.1	1
ko00480	Glutathione metabolism	87/3381	0.452049	0.591474	0.550765	BrynChr2G00029770.1	1
ko04150	mTOR signaling pathway	96/3381	0.485577	0.591474	0.550765	BrynChr5G00077390.1	1
ko00983	Drug metabolism - other enzymes	107/3381	0.523894	0.591474	0.550765	BrynChr16G00229690.1	1
ko03008	Ribosome biogenesis in eukaryotes	108/3381	0.527239	0.591474	0.550765	BrynChr7G00120200.1	1
ko03010	Ribosome	115/3381	0.55003	0.591474	0.550765	BrynChr2G00031820.1	1
ko00230	Purine metabolism	119/3381	0.562577	0.591474	0.550765	BrynChr16G00229690.1	1
ko04140	Autophagy - animal	120/3381	0.565662	0.591474	0.550765	BrynChr5G00077390.1	1
ko01200	Carbon metabolism	121/3381	0.568725	0.591474	0.550765	BrynChr2G00029770.1	1
ko04141	Protein processing in endoplasmic reticulum	148/3381	0.644043	0.644043	0.599716	BrynChr7G00119930.1	1
